# Supplementary material for: Foliar Selenium Application to Reduce the Induced-Drought Stress Effects in Coffee Seedlings: Induced Priming or Alleviation Effect?
Source: Plants (Basel). 2023 Aug 23;12(17):3026. doi: 10.3390/plants12173026 (PMC10490047; doi:10.3390/plants12173026)
Supplement: Supplementary file 1 [file plants-12-03026-s001.zip]

Archive with 1 entries (1 files):
- plants-2525923-supplementary.pdf
